# Supplementary material for: Genome-Wide Characterization of the BTB Gene Family in Poplar and Expression Analysis in Response to Hormones and Biotic/Abiotic Stresses
Source: Int J Mol Sci. 2024 Aug 21;25(16):9048. doi: 10.3390/ijms25169048 (PMC11354360; doi:10.3390/ijms25169048)
Supplement: Supplementary file 1 [file ijms-25-09048-s001.zip]

Archive with 1 entries (1 files):
- ijms-3147343-supplementary.pdf
